# Supplementary material for: Comparative Efficacy and Safety of Interventions for the Treatment of Oral Lichen Planus: A Systematic Review and Network Meta-Analysis
Source: J Clin Med. 2023 Apr 7;12(8):2763. doi: 10.3390/jcm12082763 (PMC10144824; doi:10.3390/jcm12082763)
Supplement: Supplementary file 1 [file jcm-12-02763-s001.zip]

Archive with 1 entries (1 files):
- jcm-2236993-supplementary.pdf
